# Supplementary material for: Optimized Selective Media Enhance the Isolation and Characterization of Gut-Derived Probiotic Yeasts
Source: J Fungi (Basel). 2025 Dec 15;11(12):885. doi: 10.3390/jof11120885 (PMC12733629; doi:10.3390/jof11120885)
Supplement: Supplementary file 1 [file jof-11-00885-s001.zip]

Archive with 1 entries (1 files):
- jof-3984711-supplementary.pdf
